# Supplementary material for: Management of Donkeys in Assisted Interventions: A Snapshot
Source: Animals (Basel). 2024 Feb 21;14(5):670. doi: 10.3390/ani14050670 (PMC10930421; doi:10.3390/ani14050670)
Supplement: Supplementary file 1 [file animals-14-00670-s001.zip]

Archive with 1 entries (1 files):
- animals-2876923-supplementary.pdf
